# Supplementary material for: A Replicable NeuroMark Template for Whole-Brain SPECT Reveals Data-Driven Perfusion Networks and Their Alterations in Schizophrenia
Source: Neuroinformatics. 2026 Jul 10;24(3):41. doi: 10.1007/s12021-026-09798-x (PMC13350202; doi:10.1007/s12021-026-09798-x)
Supplement: Supplementary file 1 — Supplementary Material 1 (XLSX 14.5 KB) [file 12021_2026_9798_MOESM1_ESM.xlsx]

## Sheet: Table 1
Table 1. Clinical Characterization of the Schizophrenia Cohort (N=137)
Characteristic	n or Statistic	Notes / Coverage
Illness Duration & Stage (extracted from free-text clinical notes; N=137)
Patients with duration estimate	81 (59%)	Derived from onset age, onset year, or explicit duration statements in clinical notes
Illness duration, mean ± SD (years)	16.2 ± 12.1	n=81
Illness duration, median [range]	14.0 [0.0–55.0]
Chronic (>5 yrs)	66 (48.2%)
Insufficient data	44 (32.1%)	No extractable duration or chronicity language found
First-episode (≤2 yrs)	8 (5.8%)
Chronic (flag only)	7 (5.1%)	No numeric duration; keyword-based classification
Early course (2-5 yrs)	7 (5.1%)
First-episode (flag only)	5 (3.6%)	No numeric duration; keyword-based classification
Psychiatric Comorbidities (ICD-10; n=82)
Major depressive disorder (F32/F33)	20 (24.4%)	Coded in primary or secondary diagnosis field
Bipolar disorder (F31)	18 (22.0%)	Coded in primary or secondary diagnosis field
Anxiety disorder (F40/F41)	35 (42.7%)	Coded in primary or secondary diagnosis field
PTSD (F43)	12 (14.6%)	Coded in primary or secondary diagnosis field
ADHD (F90)	17 (20.7%)	Coded in primary or secondary diagnosis field
Substance use disorder (F1x)	15 (18.3%)	Coded in primary or secondary diagnosis field
TBI / head trauma (S06)	24 (29.3%)	Coded in primary or secondary diagnosis field
OCD (F42)	4 (4.9%)	Coded in primary or secondary diagnosis field
Substance Use (free-text extraction from clinical notes; N=137)
Cannabis/marijuana	24 (17.5%)	Minimum estimate; may undercount if not mentioned in notes
Alcohol use	33 (24.1%)	Minimum estimate; may undercount if not mentioned in notes
Tobacco/nicotine	20 (14.6%)	Minimum estimate; may undercount if not mentioned in notes
Other illicit drugs	66 (48.2%)	Minimum estimate; may undercount if not mentioned in notes
Antipsychotic Medications at Time of Scan
Source A (definitive): "Medications at time of scan" field in clinical reports (bn_final_reports) — explicitly records what the patient took on scan day. Source B (concurrent evaluation): schiz_current_meds_v2.xlsx — "current medications" at time of clinical evaluation, which occurs at the same Amen Clinics visit as the scan but is not explicitly confirmed as scan-day dosing.
Patients with any antipsychotic documented (Source A or B)	28 (20.4%)	Source A only: n=15; Source B only: n=9; Both: n=4
Source A – scan-day field (clinical reports)	19 (13.9%)	Explicitly recorded as taken at/before scan
Source B – concurrent medication report	13 (9.5%)	Current medications at clinical evaluation visit (same visit as scan)
Typical antipsychotics	4 (2.9%)	Haloperidol, perphenazine
Atypical (2nd generation)	23 (16.8%)	Clozapine, quetiapine, olanzapine, risperidone, paliperidone, ziprasidone, lurasidone
Atypical (3rd gen / partial agonist)	9 (6.6%)	Aripiprazole, cariprazine
Antipsychotic polypharmacy (≥2 APs)	2 (1.5%)	Among patients with Source A scan-day data
Individual agents — aripiprazole	9 (6.6%)
Individual agents — quetiapine	6 (4.4%)
Individual agents — clozapine	4 (2.9%)
Individual agents — risperidone / paliperidone	6 (4.4%)
Individual agents — olanzapine	4 (2.9%)
Individual agents — haloperidol	3 (2.2%)
CPZ-equivalent dose, patients with estimate	11/137 (8%)	Requires structured dose data in Source B
CPZ-equivalent dose, mean ± SD (mg/day)	177.1 ± 181.3	n=11; Gardner et al. (2010) conversion factors
CPZ-equivalent dose, median [range] (mg/day)	111.6 [10.0–650.0]
Symptom Severity
PANSS administered	0 / 137 (0%)	No structured symptom rating scale documented in available records
BPRS administered	0 / 137 (0%)
Note	Retrospective clinical records only	Standardized symptom assessment not performed as part of Amen Clinics evaluation; recommend acknowledging as limitation
* Diagnosis categories are not mutually exclusive; patients may carry multiple ICD-10 codes.
* Illness duration values are NLP-extracted estimates from free-text notes and should be verified against source records (see illness_duration_extraction.xlsx).
* Substance use rates are minimum estimates from keyword search of clinical narratives; no structured assessment (e.g., AUDIT, DAST) documented.
* CPZ equivalents use Gardner et al. (2010) factors. Lumateperone factor is estimated (Citrome 2020). See "Antipsychotic Detail" sheet.
* Data sources: bn_final_reports (n=82), research_db_schiz_notes.csv (n=137), schiz_current_meds_v2.xlsx (n=30 patients).

## Sheet: Antipsychotic Detail
Source	Official Name	Drug Class	Raw Dosage	Raw Frequency	Daily Dose (mg)	CPZ Factor (Gardner 2010)	CPZ Equivalent (mg/day)	QC Flags	Effectiveness
Source B (med report)	Abilify	Atypical 3rd gen	2.5MG	ONCE AM	2.5		50		Somewhat Effective
Source B (med report)	Perphenazine	Typical	4 mg.	3	12		111.6		Effective
Source A (scan-day field)	Geodon	Atypical 2nd gen	40 mg	1x	40		20		Effective
Source A (scan-day field)	Clozaril	Atypical 2nd gen	500 mg	1x	500		250
Source B (med report)	Clozaril	Atypical 2nd gen	200mg	Once a day in the evening	200		100		Somewhat Effective
Source B (med report)	Seroquel ER	Atypical 2nd gen						unknown_dose; assumed_once
Source B (med report)	Zyprexa	Atypical 2nd gen						unknown_dose; assumed_once	Somewhat Effective
Source B (med report)	Caplyta	Atypical novel	42mg	1	42		84	cpz_factor_estimated	Effective
Source A (scan-day field)	Abilify	Atypical 3rd gen	10 mg	1	10		200		Effective
Source A (scan-day field)	Clozapine	Atypical 2nd gen	500	1	500		250		Somewhat Effective
Source A (scan-day field)	Abilify	Atypical 3rd gen	10	2	20		400		Somewhat Effective
Source B (med report)	Risperdal	Atypical 2nd gen	1.5 mg	Daily	1.5		112.5		Somewhat Effective
Source A (scan-day field)	Clozaril	Atypical 2nd gen	300mg	QHS	300		150		Effective
Source A (scan-day field)	Seroquel	Atypical 2nd gen	200mg	QHS	200		150		Somewhat Effective
Source B (med report)	Latuda	Atypical 2nd gen	10 mg	once	10		10		Not Effective
Source B (med report)	Haloperidol	Typical	Unknown	1				unknown_dose	None Noticed
Source B (med report)	Aripiprazole	Atypical 3rd gen	20mg	4	80		1600	exceeds_max_dose(30mg)	Somewhat Effective
Source B (med report)	Abilify Shot	Atypical 3rd gen	100mg	PRN ("About ten times per month")				prn_excluded	Effective
Source B (med report)	Abilify	Atypical 3rd gen	Unknown	1				unknown_dose	None Noticed
Source B (med report)	Quetiapine Fumarate	Atypical 2nd gen	20mg	4	80		60		Somewhat Effective

## Sheet: CPZ Per-Patient
No. APs in Med Report	Total CPZ Equiv (mg/day)	Drug(s)	Drug Class(es)
2	650	Clozapine + Abilify	Atypical (2nd gen) | Atypical (3rd gen / partial agonist)
1	10	Latuda	Atypical (2nd gen)
2	300	Clozaril + Seroquel	Atypical (2nd gen)
1	200	Abilify	Atypical (3rd gen / partial agonist)
1	111.6	Perphenazine	Typical (mid-potency)
1	50	Abilify	Atypical (3rd gen / partial agonist)
1	60	Quetiapine Fumarate	Atypical (2nd gen)
1	100	Clozaril	Atypical (2nd gen)
1	112.5	Risperdal	Atypical (2nd gen)
2	270	Geodon + Clozaril	Atypical (2nd gen)
1	84	Caplyta	Atypical (novel)
