# Supplementary material for: A Replicable NeuroMark Template for Whole-Brain SPECT Reveals Data-Driven Perfusion Networks and Their Alterations in Schizophrenia
Source: Neuroinformatics. 2026 Jul 10;24(3):41. doi: 10.1007/s12021-026-09798-x (PMC13350202; doi:10.1007/s12021-026-09798-x)
Supplement: Supplementary file 2 — Supplementary Material 2 (XLSX 11.2 KB) [file 12021_2026_9798_MOESM2_ESM.xlsx]

## Sheet: in
Location_ID	LocationName
4	Reston
5	Bellevue
4	Reston
4	Reston
4	Reston
2	Newport Beach
2	Newport Beach
6	Brisbane
4	Reston
6	Brisbane
2	Newport Beach
5	Bellevue
5	Bellevue
12	Florida
5	Bellevue
2	Newport Beach
6	Brisbane
4	Reston
2	Newport Beach
4	Reston
4	Reston
4	Reston
5	Bellevue
2	Newport Beach
8	New York
2	Newport Beach
7	Atlanta
4	Reston
7	Atlanta
8	New York
10	Encino
7	Atlanta
10	Encino
10	Encino
6	Brisbane
6	Brisbane
5	Bellevue
2	Newport Beach
5	Bellevue
7	Atlanta
2	Newport Beach
2	Newport Beach
2	Newport Beach
7	Atlanta
8	New York
5	Bellevue
2	Newport Beach
7	Atlanta
2	Newport Beach
8	New York
4	Reston
7	Atlanta
8	New York
6	Brisbane
7	Atlanta
8	New York
2	Newport Beach
4	Reston
4	Reston
7	Atlanta
2	Newport Beach
7	Atlanta
5	Bellevue
2	Newport Beach
4	Reston
2	Costa Mesa
2	Newport Beach
2	Costa Mesa
2	Newport Beach
4	Reston
2	Newport Beach
6	Brisbane
2	Newport Beach
2	Newport Beach
7	Atlanta
3	Tacoma
2	Newport Beach
1	Fairfield
11	Dallas
7	Atlanta
2	Newport Beach
5	Bellevue
4	Reston
2	Newport Beach
2	Newport Beach
3	Tacoma
4	Reston
10	Encino
6	Brisbane
2	Newport Beach
2	Newport Beach
2	Newport Beach
3	Tacoma
6	Brisbane
7	Atlanta
13	Chicago
8	New York
7	Atlanta
3	Tacoma
8	New York
4	Reston
3	Tacoma
3	Tacoma
4	Reston
8	New York
5	Bellevue
7	Atlanta
3	Tacoma
8	New York
3	Tacoma
4	Reston
10	Encino
3	Tacoma
7	Atlanta
8	New York
3	Tacoma
2	Newport Beach
7	Atlanta
3	Tacoma
4	Reston
3	Tacoma
2	Newport Beach
4	Reston
3	Tacoma
4	Reston
4	Reston
4	Reston
1	Fairfield
7	Atlanta
2	Newport Beach
7	Atlanta
4	Reston
4	Reston
2	Newport Beach
10	Encino
4	Reston
13	Chicago
