# Supplementary material for: A Replicable NeuroMark Template for Whole-Brain SPECT Reveals Data-Driven Perfusion Networks and Their Alterations in Schizophrenia
Source: Neuroinformatics. 2026 Jul 10;24(3):41. doi: 10.1007/s12021-026-09798-x (PMC13350202; doi:10.1007/s12021-026-09798-x)
Supplement: Supplementary file 3 — Supplementary Material 3 (XLSX 11.7 KB) [file 12021_2026_9798_MOESM3_ESM.xlsx]

## Sheet: 3. Components Ordered by Domain
NeuroMark Index	Run 1_corr	Run 2_corr	Correlation	DomSubDom_Reordered
1	2	83	0.773206	cerebellum		correlation statistics between both runs
2	5	30	0.820415	cerebellum		MIN	0.41308
3	15	86	0.621874	cerebellum		MAX	0.930305
4	55	67	0.84124	cerebellum		MEAN	0.743807
5	66	81	0.64229	cerebellum		STDDEV	0.124547
6	72	63	0.885396	cerebellum
7	85	44	0.823953	cerebellum
8	90	26	0.770896	cerebellum
9	97	16	0.779839	cerebellum
10	3	54	0.780704	HC-FR
11	12	23	0.875982	HC-FR
12	16	98	0.930305	HC-FR
13	18	49	0.758494	HC-FR
14	41	47	0.727996	HC-FR
15	54	3	0.614252	HC-FR
16	57	90	0.444188	HC-FR
17	68	59	0.839157	HC-FR
18	73	93	0.627185	HC-FR
19	52	28	0.656262	HC-IT
20	60	55	visually inspected, highly similar	HC-IT
21	98	88	0.670563	HC-IT
22	9	57	0.674377	HC-TP
23	22	69	0.570044	HC-TP
24	34	66	visually inspected, highly similar	HC-TP
25	36	35	0.489435	HC-TP
26	45	34	0.834655	HC-TP
27	51	68	0.419357	HC-TP
28	75	56	0.900281	HC-TP
29	76	10	0.726034	HC-TP
30	89	29	visually inspected, highly similar	HC-TP
31	92	72	0.863574	HC-TP
32	19	11	visually inspected, highly similar	SC-BG
33	49	21	visually inspected, highly similar	SC-BG
34	20	32	0.78609	SC-EH
35	47	71	0.70495	SC-EH
36	81	64	0.857347	SC-EH
37	83	40	0.83714	SC-EH
38	23	19	0.719045	SC-ET
39	14	7	0.697935	sensorimotor
40	17	41	0.822173	sensorimotor
41	30	82	0.679324	sensorimotor
42	56	13	0.517426	sensorimotor
43	61	9	0.620022	sensorimotor
44	74	92	0.707667	sensorimotor
45	78	43	0.905515	sensorimotor
46	87	38	0.778811	sensorimotor
47	88	89	0.83757	sensorimotor
48	91	15	0.804883	sensorimotor
49	94	70	0.759588	sensorimotor
50	6	78	0.836133	TN-DM
51	7	8	0.606276	TN-DM
52	10	79	0.535512	TN-DM
53	25	6	0.890186	TN-DM
54	33	52	0.840736	TN-DM
55	50	51	0.875492	TN-DM
56	53	4	0.839518	TN-DM
57	80	62	0.41308	TN-SA
58	84	50	0.884948	TN-SA
59	13	48	0.873926	VI-OC
60	24	20	0.757725	VI-OC
61	32	95	0.708614	VI-OC
62	42	61	0.8063	VI-OC
63	46	80	0.721853	VI-OC
64	58	58	0.844517	VI-OC
65	62	73	0.708127	VI-OC
66	63	2	0.789949	VI-OC
67	69	37	0.800343	VI-OC
68	71	18	0.729193	VI-OC
